# Supplementary material for: In Situ SERS Sensing by a Laser-Induced Aggregation of Silver Nanoparticles Templated on a Thermoresponsive Polymer
Source: Biosensors (Basel). 2022 Aug 11;12(8):628. doi: 10.3390/bios12080628 (PMC9405980; doi:10.3390/bios12080628)
Supplement: Supplementary file 1 [file biosensors-12-00628-s001.zip]

Archive with 1 entries (1 files):
- biosensors-1798112-supplementary.pdf
